# Supplementary material for: Tks5 interactome reveals endoplasmic‐reticulum‐associated translation machinery in invadosomes
Source: FEBS J. 2025 Jul 24;292(23):6400–19. doi: 10.1111/febs.70196 (PMC12699180; doi:10.1111/febs.70196)
Supplement: Supplementary file 1 — Fig. S1. Specific molecular proteins of each invadosomes organization. Fig. S2. Characterization and validation of proteins identified by mass spectrometry as partner of Tks5. Fig. S3. Translation is not involved on invadosome formation. Table S1. Summary table of proteins present in invadosomes identified by mass spectrometry analysis of Tks 5 interactome. Table S2. Summary table of proteins present in A 431 Tks 5 GFP cells seeded on plastic identified by mass spectrometry analysis of Tks 5 interactome. Table S3. Summary table of proteins present in A 431 Tks 5 GFP cells seeded on collagen identified by mass spectrometry analysis of Tks 5 interactome. Table S4. Summary table of proteins present in NIH 3 T 3 Src Tks 5 GFP cells seeded on plastic identified by mass spectrometry analysis of Tks 5 interactome. Table S5. Summary table of proteins present in NIH 3 T 3 Src Tks 5 GFP cells seeded on collagen identified by mass spectrometry analysis of Tks 5 interactome. Table S6. Summary table of the references used to classify the list of 88 common proteins as validated or not in invadosomes. [file FEBS-292-6400-s006.zip]

Archive with 2 entries (2 files):
- combined Fig sup tables.pdf
- Supplementary Figure Legends.pdf
